# Supplementary material for: Inducible Systemic Gcn1 Deletion in Mice Leads to Transient Body Weight Loss upon Tamoxifen Treatment Associated with Decrease of Fat and Liver Glycogen Storage
Source: Int J Mol Sci. 2022 Mar 16;23(6):3201. doi: 10.3390/ijms23063201 (PMC8949040; doi:10.3390/ijms23063201)
Supplement: Supplementary file 1 [file ijms-23-03201-s001.zip]

Archive with 1 entries (1 files):
- ijms-1624234-supplementary.pdf
